# Supplementary material for: Grape Seed Proanthocyanidin Extract Attenuates Cafeteria-Diet-Induced Liver Metabolic Disturbances in Rats: Influence of Photoperiod
Source: Int J Mol Sci. 2024 Jul 14;25(14):7713. doi: 10.3390/ijms25147713 (PMC11276873; doi:10.3390/ijms25147713)
Supplement: Supplementary file 1 [file ijms-25-07713-s001.zip]

Archive with 1 entries (1 files):
- ijms-3039534-supplementary.pdf
